# Supplementary material for: First report on the leafhopper genus Balera Young (Hemiptera, Cicadellidae, Typhlocybinae, Alebrini) from Argentina, and description of a new species
Source: Zookeys. 2013 Nov 19;(352):1–7. doi: 10.3897/zookeys.352.6283 (PMC3837395; doi:10.3897/zookeys.352.6283)
Supplement: XML Treatment for Balera [file zookeys.352.6283-treatment1.xml]

<!DOCTYPE tp:taxon-treatment
  PUBLIC "-//TaxonX//DTD Taxonomic Treatment Publishing DTD v0 20100105//EN" "tax-treatment-NSO.dtd">
<tp:taxon-treatment xmlns:tp="http://www.plazi.org/taxpub"><tp:treatment-meta><mixed-citation publication-type="journal"><person-group><name><surname>Catalano</surname><given-names>María Inés</given-names></name><name><surname>Paradell</surname><given-names>Susana L.</given-names></name><name><surname>Dietrich</surname><given-names>Christopher H.</given-names></name></person-group><article-title>First report on the leafhopper genus <italic>Balera</italic> Young (Hemiptera, Cicadellidae, Typhlocybinae, Alebrini) from Argentina, and description of a new species</article-title><source>Zookeys</source><day>19</day><month>11</month><year>2013</year><volume>2013</volume><issue>352</issue><fpage>1</fpage><lpage>7</lpage><pub-id pub-id-type="doi">10.3897/zookeys.352.6283</pub-id></mixed-citation></tp:treatment-meta><tp:nomenclature><tp:taxon-name>
                            <tp:taxon-name-part taxon-name-part-type="genus">Balera</tp:taxon-name-part>
                            <object-id xmlns:xlink="http://www.w3.org/1999/xlink" xlink:type="simple">http://species-id.net/wiki/Balera</object-id>
                        </tp:taxon-name><tp:taxon-authority>Young</tp:taxon-authority><tp:nomenclature-citation-list><tp:nomenclature-citation><tp:taxon-name>Balera</tp:taxon-name><comment> Young, 1952: 25. Type species: <italic><tp:taxon-name>Dikraneura pellucida</tp:taxon-name></italic> (Osborn), by original designation.</comment></tp:nomenclature-citation></tp:nomenclature-citation-list></tp:nomenclature><tp:treatment-sec sec-type="Diagnosis"><title>Diagnosis.</title><p>The genus <italic><tp:taxon-name>Balera</tp:taxon-name></italic> can be distinguished by the following combination of characters: forewing with appendix not extending around wing apex; hindwing with submarginal vein distinct and free from apical wing margin; male sternal abdominal apodemes slender and elongate, usually capitate apically; pygofer produced posteriorly, occasionally forming an apical process; subgenital plates with single or double row of weak macrosetae; style sigmoid in lateral aspect; connective V or Y-shaped or triangular; aedeagus shaft with one or two pairs of apical or anteapical processes.</p></tp:treatment-sec><tp:treatment-sec sec-type="Key to males of Balera (modified from Coelho et al. 2013 to include the new species)"><title>Key to males of <italic><tp:taxon-name>Balera</tp:taxon-name></italic> (modified from <xref ref-type="bibr" rid="B3">Coelho et al. 2013</xref> to include the new species)</title><table-wrap content-type="key" position="anchor" orientation="portrait"><table><tbody><tr><td rowspan="1" colspan="1">1</td><td rowspan="1" colspan="1">Aedeagus without long, paired distal processes, with short lobes or keels, or apex bifurcate</td><td rowspan="1" colspan="1">2</td></tr><tr><td rowspan="1" colspan="1">1'</td><td rowspan="1" colspan="1">Aedeagus with one or more pairs of slender distal processes longer than shaft width</td><td rowspan="1" colspan="1">5</td></tr><tr><td rowspan="1" colspan="1">2(1)</td><td rowspan="1" colspan="1">Aedeagus inflated, shaft keeled laterally, with 3 apical lobes (<xref ref-type="bibr" rid="B9">Young 1957</xref>, fig. 12D)</td><td rowspan="1" colspan="1"><italic><tp:taxon-name>Balera pellucida</tp:taxon-name></italic> (Osborn)</td></tr><tr><td rowspan="1" colspan="1">2'</td><td rowspan="1" colspan="1">Aedeagus not inflated, shaft with or without keels, without apical lobes</td><td rowspan="1" colspan="1">3</td></tr><tr><td rowspan="1" colspan="1">3 (2)</td><td rowspan="1" colspan="1">Aedeagus bifurcated distally</td><td rowspan="1" colspan="1">4</td></tr><tr><td rowspan="1" colspan="1">3'</td><td rowspan="1" colspan="1">Aedeagus not bifurcated, with pair of lateral keels on apical half (<xref ref-type="bibr" rid="B9">Young 1957</xref>, figs 13C, D)</td><td rowspan="1" colspan="1"><italic><tp:taxon-name>Balera pusilla</tp:taxon-name></italic> Young</td></tr><tr><td rowspan="1" colspan="1">4 (3)</td><td rowspan="1" colspan="1">Pygofer without apical process; aedeagus with long bifurcated apex (<xref ref-type="bibr" rid="B7">Ruppel 1959</xref>, figs 2E, F, G)</td><td rowspan="1" colspan="1"><italic><tp:taxon-name>Balera bracata</tp:taxon-name></italic> Ruppel</td></tr><tr><td rowspan="1" colspan="1">4'</td><td rowspan="1" colspan="1">Pygofer with short apical process; aedeagus with short bifurcated apex (<xref ref-type="fig" rid="F2">Figs 2B, F, G</xref>)</td><td rowspan="1" colspan="1"><italic><tp:taxon-name>Balera floripara</tp:taxon-name></italic> sp. n.</td></tr><tr><td rowspan="1" colspan="1">5 (1')</td><td rowspan="1" colspan="1">Aedeagus with one pair of apical processes</td><td rowspan="1" colspan="1">6</td></tr><tr><td rowspan="1" colspan="1">5'</td><td rowspan="1" colspan="1">Aedeagus with two or more pairs of apical processes</td><td rowspan="1" colspan="1">11</td></tr><tr><td rowspan="1" colspan="1">6 (5)</td><td rowspan="1" colspan="1">Style with acute apex</td><td rowspan="1" colspan="1">7</td></tr><tr><td rowspan="1" colspan="1">6'</td><td rowspan="1" colspan="1">Style with truncate apex (<xref ref-type="bibr" rid="B6">Freytag 1992</xref>, fig. 7)</td><td rowspan="1" colspan="1"><italic><tp:taxon-name>Balera obtusa</tp:taxon-name></italic> Freytag</td></tr><tr><td rowspan="1" colspan="1">7 (6)</td><td rowspan="1" colspan="1">Apices of aedeagal processes convergent, in ventral view, near stem base (<xref ref-type="bibr" rid="B6">Freytag 1992</xref>, fig. 17)</td><td rowspan="1" colspan="1"><italic><tp:taxon-name>Balera napoensis</tp:taxon-name></italic> Freytag</td></tr><tr><td rowspan="1" colspan="1">7'</td><td rowspan="1" colspan="1">Apices of aedeagal processes not convergent</td><td rowspan="1" colspan="1">8</td></tr><tr><td rowspan="1" colspan="1">8 (7')</td><td rowspan="1" colspan="1">Apex of aedeagus narrow and pointed in ventral view</td><td rowspan="1" colspan="1">9</td></tr><tr><td rowspan="1" colspan="1">8'</td><td rowspan="1" colspan="1">Apex of aedeagus not pointed in ventral view</td><td rowspan="1" colspan="1">10</td></tr><tr><td rowspan="1" colspan="1"><!--PageBreak-->9 (8)</td><td rowspan="1" colspan="1">Style slightly angled at midlength; pygofer long, with posterior margin produced, narrowly rounded (<xref ref-type="bibr" rid="B6">Freytag 1992</xref>, fig. 23, 24)</td><td rowspan="1" colspan="1"><italic><tp:taxon-name>Balera plagata</tp:taxon-name></italic> Freytag</td></tr><tr><td rowspan="1" colspan="1">9'</td><td rowspan="1" colspan="1">Style strongly angled at midlength; pygofer broad, with posterior margin weakly produced (<xref ref-type="bibr" rid="B6">Freytag 1992</xref>, figs 11, 12)</td><td rowspan="1" colspan="1"><italic><tp:taxon-name>Balera ecuadora</tp:taxon-name></italic> Freytag</td></tr><tr><td rowspan="1" colspan="1">10 (8')</td><td rowspan="1" colspan="1">Posterior margin of pygofer broadly rounded (<xref ref-type="bibr" rid="B9">Young 1957</xref>, fig. 12L)</td><td rowspan="1" colspan="1"><italic><tp:taxon-name>Balera caraguatae</tp:taxon-name></italic> Young</td></tr><tr><td rowspan="1" colspan="1">10'</td><td rowspan="1" colspan="1">Posterior margin of pygofer with acuminate process (<xref ref-type="bibr" rid="B5">Dworakowska 1994</xref>, fig 219)</td><td rowspan="1" colspan="1"><italic><tp:taxon-name>Balera signata</tp:taxon-name></italic> Dworakowska</td></tr><tr><td rowspan="1" colspan="1">11 (5')</td><td rowspan="1" colspan="1">Aedeagus with two pairs of apical processes</td><td rowspan="1" colspan="1">12</td></tr><tr><td rowspan="1" colspan="1">11'</td><td rowspan="1" colspan="1">Aedeagus with three pairs of apical processes (<xref ref-type="bibr" rid="B3">Coelho et al. 2013</xref>, figs 14, 15)</td><td rowspan="1" colspan="1"><italic><tp:taxon-name>Balera fiuzai</tp:taxon-name></italic> Coelho, Nessimian, Da-Silva</td></tr><tr><td rowspan="1" colspan="1">12 (11)</td><td rowspan="1" colspan="1">Dorsoapical pair of aedeagal processes longer than ventral pair (<xref ref-type="bibr" rid="B6">Freytag 1992</xref>, figs 1, 2)</td><td rowspan="1" colspan="1"><italic><tp:taxon-name>Balera myersi</tp:taxon-name></italic> Freytag</td></tr><tr><td rowspan="1" colspan="1">12'</td><td rowspan="1" colspan="1">Dorsoapical pair of aedeagal processes approximately same length as ventral pair (<xref ref-type="bibr" rid="B9">Young 1957</xref>, figs 13F, H)</td><td rowspan="1" colspan="1"><italic><tp:taxon-name>Balera emarginata</tp:taxon-name></italic> (Osborn)</td></tr></tbody></table></table-wrap></tp:treatment-sec><tp:treatment-sec><!--Section generated to contain objects referenced in tp:taxon-treatment.--><fig id="F2" position="float" orientation="portrait"><label>Figure 2.</label><caption><p><italic><tp:taxon-name>Balera floripara</tp:taxon-name></italic> sp. n. Male (<bold>A–G</bold>) <bold>A</bold> sternal apodeme 1S and 2S <bold>B</bold> pygofer, lateral view <bold>C</bold> subgenital plate <bold>D</bold> style <bold>E</bold> connective <bold>F</bold> aedeagus in lateral view <bold>G</bold> aedeagus in posterior view.</p></caption><graphic xmlns:xlink="http://www.w3.org/1999/xlink" xlink:href="ZooKeys-352-001-g002.jpg" position="float" orientation="portrait" xlink:type="simple"/></fig></tp:treatment-sec><ref-list><ref id="B3"><mixed-citation xmlns:xlink="http://www.w3.org/1999/xlink" xlink:type="simple"><person-group><name name-style="western"><surname>Coelho</surname><given-names>LBN</given-names></name><name name-style="western"><surname>Nessimian</surname><given-names>JL</given-names></name><name name-style="western"><surname>Da-Silva</surname><given-names>ER</given-names></name></person-group> (<year>2013</year>) <article-title>A new species of <italic>Balera</italic> Young and redescription of <italic>Habralebra gillettei</italic> Young (Hemiptera, Cicadellidae, Typhlocybinae) from Viçosa, Minas Gerais State, Brazil.</article-title><source>Zootaxa</source><volume>3637</volume>: <fpage>39</fpage>-<lpage>46</lpage>. doi: <ext-link ext-link-type="uri" xlink:href="http://dx.doi.org/10.11646/zootaxa.3637.1.4" xlink:type="simple">10.11646/zootaxa.3637.1.4</ext-link></mixed-citation></ref><ref id="B9"><mixed-citation xmlns:xlink="http://www.w3.org/1999/xlink" xlink:type="simple"><person-group><name name-style="western"><surname>Young</surname><given-names>D</given-names></name></person-group> (<year>1957</year>) <article-title>The leafhopper tribe Alebrini (Homoptera: Cicadellidae).</article-title><source>Proceedings of the United States National Museum</source><volume>107</volume>: <fpage>127</fpage>-<lpage>277</lpage>. doi: <ext-link ext-link-type="uri" xlink:href="http://dx.doi.org/10.5479/si.00963801.107-3386.127" xlink:type="simple">10.5479/si.00963801.107-3386.127</ext-link></mixed-citation></ref><ref id="B7"><mixed-citation xmlns:xlink="http://www.w3.org/1999/xlink" xlink:type="simple"><person-group><name name-style="western"><surname>Ruppel</surname><given-names>RF</given-names></name></person-group> (<year>1959</year>) <article-title>Especies nuevas de Alebrini colombiana (Homoptera, Cicadellidae).</article-title><source>Revista de la Academia Colombiana de Ciencias Exactas, Físicas y Naturales</source><volume>10</volume>(<issue>41</issue>): <fpage>367</fpage>-<lpage>370</lpage>.</mixed-citation></ref><ref id="B6"><mixed-citation xmlns:xlink="http://www.w3.org/1999/xlink" xlink:type="simple"><person-group><name name-style="western"><surname>Freytag</surname><given-names>PH</given-names></name></person-group> (<year>1992</year>) <article-title>Five new species of <italic>Balera</italic> from Ecuador (Homoptera: Cicadellidae).</article-title><source>Entomological News</source><volume>103</volume>(<issue>4</issue>): <fpage>103</fpage>-<lpage>109</lpage>.</mixed-citation></ref><ref id="B5"><mixed-citation xmlns:xlink="http://www.w3.org/1999/xlink" xlink:type="simple"><person-group><name name-style="western"><surname>Dworakowska</surname><given-names>I</given-names></name></person-group> (<year>1994</year>) <article-title>Some Alebrini of Western Hemisphere (Insecta-Auchenorrhyncha-Cicadellidae-Typhlocybinae).</article-title><source>Entomologische Abhandlungen Staatliches Museum für Tierkunde Dresden</source><volume>56</volume>(<issue>I</issue>): <fpage>1</fpage>–<lpage>30</lpage>.</mixed-citation></ref></ref-list></tp:taxon-treatment>
