# Supplementary material for: First report on the leafhopper genus Balera Young (Hemiptera, Cicadellidae, Typhlocybinae, Alebrini) from Argentina, and description of a new species
Source: Zookeys. 2013 Nov 19;(352):1–7. doi: 10.3897/zookeys.352.6283 (PMC3837395; doi:10.3897/zookeys.352.6283)
Supplement: XML Treatment for Balera floripara [file zookeys.352.6283-treatment2.xml]

<!DOCTYPE tp:taxon-treatment
  PUBLIC "-//TaxonX//DTD Taxonomic Treatment Publishing DTD v0 20100105//EN" "tax-treatment-NSO.dtd">
<tp:taxon-treatment xmlns:tp="http://www.plazi.org/taxpub"><tp:treatment-meta><mixed-citation publication-type="journal"><person-group><name><surname>Catalano</surname><given-names>María Inés</given-names></name><name><surname>Paradell</surname><given-names>Susana L.</given-names></name><name><surname>Dietrich</surname><given-names>Christopher H.</given-names></name></person-group><article-title>First report on the leafhopper genus <italic>Balera</italic> Young (Hemiptera, Cicadellidae, Typhlocybinae, Alebrini) from Argentina, and description of a new species</article-title><source>Zookeys</source><day>19</day><month>11</month><year>2013</year><volume>2013</volume><issue>352</issue><fpage>1</fpage><lpage>7</lpage><pub-id pub-id-type="doi">10.3897/zookeys.352.6283</pub-id></mixed-citation></tp:treatment-meta><tp:nomenclature><tp:taxon-name>
                            <tp:taxon-name-part taxon-name-part-type="genus">Balera</tp:taxon-name-part>
                            <tp:taxon-name-part taxon-name-part-type="species">floripara</tp:taxon-name-part>
                            <object-id xmlns:xlink="http://www.w3.org/1999/xlink" content-type="zoobank" xlink:type="simple">http://zoobank.org/E1AEF78C-AD35-462C-9CE3-20FA2A0DE2A3</object-id>
                            <object-id xmlns:xlink="http://www.w3.org/1999/xlink" xlink:type="simple">http://species-id.net/wiki/Balera_floripara</object-id>
                        </tp:taxon-name><tp:taxon-status xmlns:xlink="http://www.w3.org/1999/xlink" xlink:type="simple">sp. n.</tp:taxon-status><xref ref-type="fig" rid="F1">Figs 1A</xref><xref ref-type="fig" rid="F2">, 2A–G</xref></tp:nomenclature><tp:treatment-sec sec-type="Description"><title>Description.</title><p>Length of male 3.7–3.8 mm. Ground color pale-yellow; crown, pronotum and scutellum with yellow markings; forewing with longitudinal yellow stripes on clavus and along CuA in corium, apical tip of clavus dark brown, with brown markings on bases of apical cells and apices of anteapical cells arranged in radial pattern (<xref ref-type="fig" rid="F1">Fig. 1A</xref>).</p><fig id="F1" position="float" orientation="portrait"><label>Figure 1.</label><caption><p>Dorsal habitus. <bold>A</bold> <italic><tp:taxon-name>Balera floripara</tp:taxon-name></italic> sp. n. <bold>B</bold> <italic><tp:taxon-name>Habralebra amoena</tp:taxon-name></italic>. Scale = 1 mm.</p></caption><graphic xmlns:xlink="http://www.w3.org/1999/xlink" xlink:href="ZooKeys-352-001-g001.jpg" position="float" orientation="portrait" xlink:type="simple"/></fig><p>Male: First sternal apodemes (1S) (<xref ref-type="fig" rid="F2">Fig. 2A</xref>) enlarged with apices overlapping. Second sternal apodemes (2S) (<xref ref-type="fig" rid="F2">Fig. 2A</xref>) slender and elongate, reaching sixth segment, apices capitate. Pygofer (<xref ref-type="fig" rid="F2">Fig. 2B</xref>) with posterior margin produced, with short, acute apical process directed dorsad and row of very long, thin setae on postero-ventral margin. Subgenital plate (<xref ref-type="fig" rid="F2">Fig. 2C</xref>), in lateral view, with basal half strongly tapered, apical half with margin parallel through most of length, apex with a small spine slightly curved; basal half with several long macrosetae irregularly arranged and row of moderately long, slender microsetae on dorsal margin, apical half with medial row of short, stout setae. Style (<xref ref-type="fig" rid="F2">Fig. 2D</xref>), in lateral view, sigmoid with three preapical setae. Connective (<xref ref-type="fig" rid="F2">Fig. 2E</xref>) triangular. Aedeagus (<xref ref-type="fig" rid="F2">Figs 2F–G</xref>) with preatrium nearly as long as shaft, dorsal apodeme compressed, racket-shaped in lateral view, incompletely fused to shaft; shaft short and broad, apex bifurcate, without processes; gonopore apical.</p><fig id="F2" position="float" orientation="portrait"><label>Figure 2.</label><caption><p><italic><tp:taxon-name>Balera floripara</tp:taxon-name></italic> sp. n. Male (<bold>A–G</bold>) <bold>A</bold> sternal apodeme 1S and 2S <bold>B</bold> pygofer, lateral view <bold>C</bold> subgenital plate <bold>D</bold> style <bold>E</bold> connective <bold>F</bold> aedeagus in lateral view <bold>G</bold> aedeagus in posterior view.</p></caption><graphic xmlns:xlink="http://www.w3.org/1999/xlink" xlink:href="ZooKeys-352-001-g002.jpg" position="float" orientation="portrait" xlink:type="simple"/></fig></tp:treatment-sec><tp:treatment-sec sec-type="Material examined"><title>Material examined.</title><p>Holotype male, ARGENTINA: Jujuy, P.N. Calilegua 1600m <named-content xmlns:xlink="http://www.w3.org/1999/xlink" content-type="dwc:verbatimCoordinates" xlink:type="simple">23°41'1"S, 64°54'0"W</named-content>, 14–16 January 2008 Dietrich et al col. Malaise trap [MLP]. Paratypes: 2 males, same data as holotype [INHS].</p></tp:treatment-sec><tp:treatment-sec sec-type="Etymology"><title>Etymology.</title><p>The specific name refers to the arrangement of the five dark markings on the forewing arranged radially in the form of a flower.</p><!--PageBreak--></tp:treatment-sec><tp:treatment-sec sec-type="Note"><title>Note.</title><p>This species closely resembles <italic><tp:taxon-name>Balera bracata</tp:taxon-name></italic> but has a short process on the pygofer and the aedeagus is wider with the apical bifurcation shorter.</p></tp:treatment-sec></tp:taxon-treatment>
