# Supplementary material for: First report on the leafhopper genus Balera Young (Hemiptera, Cicadellidae, Typhlocybinae, Alebrini) from Argentina, and description of a new species
Source: Zookeys. 2013 Nov 19;(352):1–7. doi: 10.3897/zookeys.352.6283 (PMC3837395; doi:10.3897/zookeys.352.6283)
Supplement: XML Treatment for Habralebra [file zookeys.352.6283-treatment3.xml]

<!DOCTYPE tp:taxon-treatment
  PUBLIC "-//TaxonX//DTD Taxonomic Treatment Publishing DTD v0 20100105//EN" "tax-treatment-NSO.dtd">
<tp:taxon-treatment xmlns:tp="http://www.plazi.org/taxpub"><tp:treatment-meta><mixed-citation publication-type="journal"><person-group><name><surname>Catalano</surname><given-names>María Inés</given-names></name><name><surname>Paradell</surname><given-names>Susana L.</given-names></name><name><surname>Dietrich</surname><given-names>Christopher H.</given-names></name></person-group><article-title>First report on the leafhopper genus <italic>Balera</italic> Young (Hemiptera, Cicadellidae, Typhlocybinae, Alebrini) from Argentina, and description of a new species</article-title><source>Zookeys</source><day>19</day><month>11</month><year>2013</year><volume>2013</volume><issue>352</issue><fpage>1</fpage><lpage>7</lpage><pub-id pub-id-type="doi">10.3897/zookeys.352.6283</pub-id></mixed-citation></tp:treatment-meta><tp:nomenclature><tp:taxon-name>
                            <tp:taxon-name-part taxon-name-part-type="genus">Habralebra</tp:taxon-name-part>
                        </tp:taxon-name><tp:taxon-authority>Young</tp:taxon-authority><tp:nomenclature-citation-list><tp:nomenclature-citation><tp:taxon-name>Habralebra</tp:taxon-name><comment> Young, 1952: 33. Type species: <italic><tp:taxon-name>Protalebra nicaraguensis</tp:taxon-name></italic> (Baker), by original designation.</comment></tp:nomenclature-citation></tp:nomenclature-citation-list></tp:nomenclature></tp:taxon-treatment>
