# Supplementary material for: First report on the leafhopper genus Balera Young (Hemiptera, Cicadellidae, Typhlocybinae, Alebrini) from Argentina, and description of a new species
Source: Zookeys. 2013 Nov 19;(352):1–7. doi: 10.3897/zookeys.352.6283 (PMC3837395; doi:10.3897/zookeys.352.6283)
Supplement: XML Treatment for Habralebra amoena [file zookeys.352.6283-treatment4.xml]

<!DOCTYPE tp:taxon-treatment
  PUBLIC "-//TaxonX//DTD Taxonomic Treatment Publishing DTD v0 20100105//EN" "tax-treatment-NSO.dtd">
<tp:taxon-treatment xmlns:tp="http://www.plazi.org/taxpub"><tp:treatment-meta><mixed-citation publication-type="journal"><person-group><name><surname>Catalano</surname><given-names>María Inés</given-names></name><name><surname>Paradell</surname><given-names>Susana L.</given-names></name><name><surname>Dietrich</surname><given-names>Christopher H.</given-names></name></person-group><article-title>First report on the leafhopper genus <italic>Balera</italic> Young (Hemiptera, Cicadellidae, Typhlocybinae, Alebrini) from Argentina, and description of a new species</article-title><source>Zookeys</source><day>19</day><month>11</month><year>2013</year><volume>2013</volume><issue>352</issue><fpage>1</fpage><lpage>7</lpage><pub-id pub-id-type="doi">10.3897/zookeys.352.6283</pub-id></mixed-citation></tp:treatment-meta><tp:nomenclature><tp:taxon-name>
                            <tp:taxon-name-part taxon-name-part-type="genus">Habralebra</tp:taxon-name-part>
                            <tp:taxon-name-part taxon-name-part-type="species">amoena</tp:taxon-name-part>
                            <object-id xmlns:xlink="http://www.w3.org/1999/xlink" xlink:type="simple">http://species-id.net/wiki/Habralebra_amoena</object-id>
                        </tp:taxon-name><tp:taxon-authority>Young</tp:taxon-authority><xref ref-type="fig" rid="F1">Fig. 1B</xref><tp:nomenclature-citation-list><tp:nomenclature-citation><tp:taxon-name>Protalebra amoena</tp:taxon-name><comment> Baker, Psyche, vol 8, p. 404, 1899.</comment></tp:nomenclature-citation><tp:nomenclature-citation><tp:taxon-name>Habralebra amoena</tp:taxon-name><comment> Young, Univ. Kansas Sci. Bull. 35, p. 34, 1952.</comment></tp:nomenclature-citation></tp:nomenclature-citation-list></tp:nomenclature><tp:treatment-sec sec-type="Distribution"><title>Distribution.</title><p>Brazil. New record from Argentina, Misiones.</p></tp:treatment-sec><tp:treatment-sec sec-type="Material examined"><title>Material examined.</title><p>4 males and 1 female, ARGENTINA: Misiones, Puerto Iguazú 200m <named-content xmlns:xlink="http://www.w3.org/1999/xlink" content-type="dwc:verbatimCoordinates" xlink:type="simple">25°37'19"S, 54°32'52"W</named-content>, 7 January 2008 Dietrich col. hand collected at night [2 males and 1 female in MLP, 2 males in the INHS].</p><!--PageBreak--></tp:treatment-sec><tp:treatment-sec><!--Section generated to contain objects referenced in tp:taxon-treatment.--><fig id="F1" position="float" orientation="portrait"><label>Figure 1.</label><caption><p>Dorsal habitus. <bold>A</bold> <italic><tp:taxon-name>Balera floripara</tp:taxon-name></italic> sp. n. <bold>B</bold> <italic><tp:taxon-name>Habralebra amoena</tp:taxon-name></italic>. Scale = 1 mm.</p></caption><graphic xmlns:xlink="http://www.w3.org/1999/xlink" xlink:href="ZooKeys-352-001-g001.jpg" position="float" orientation="portrait" xlink:type="simple"/></fig></tp:treatment-sec></tp:taxon-treatment>
